# Supplementary material for: Evaluation of a text-mining application for the rapid analysis of free-text wildlife necropsy reports
Source: PLoS One. 2025 Nov 25;20(11):e0337720. doi: 10.1371/journal.pone.0337720 (PMC12646400; doi:10.1371/journal.pone.0337720)
Supplement: S2 File — Compilation of results from each tester of a bespoke text-mining application for the rapid extraction for clinicopathologic data from outputs from the Wildbase Pathology Register of Aotearoa New Zealand. (CSV) [file pone.0337720.s002.csv]

Top TF:IDF	Tester	Species	Dx	terms used	Number of terms	Word Stem count	Total cases found	True Positive	False Positive	False Negative	True Negative	Recall-Sens	Specificity	Precision-PPV	NPV	Accuracy	F1-score	negR	negS	negF	negI	negG	negT	posR	posS	posF	posI	posG	posT
40	A	Korora	Oil	Oil, oiled, oiling, oilspill, oily	5	1	57	51	6	0	305	1	0.981	0.895	1	0.983	0.944	0	0	0	0	0	0	3	3
40	A	Korora	Trauma	Trauma, traumatic, traumatised, injury, wounds, wound	6	3	95	80	15	17	249	0.825	0.943	0.842	0.936	0.911	0.833	0	17		0	0	0		1	2	11		1
40	A	Hoiho	DipStom	Diphtheritic, diphtheria, diphtheric, diphteria, diphtheritic, stomatitis, stomatitis-, stomatitis-mild	9	2	127	110	17	32	752	0.775	0.978	0.866	0.959	0.946	0.818		8	18	6				3	6	8
40	A	Hoiho	Starve	Starvation, starved, starving, emaciation, emaciated, emaciation, emaciated-, emacitated, skinny, thin	10	4	236	161	71	62	613	0.722	0.896	0.694	0.908	0.853	0.708		41	15			5	3	26	6	40
20	A	Korora	Oil	Oil, oiled, oiling, oilspill, oily	5	1	57	51	6	0	305	1	0.981	0.895	1	0.983	0.944
20	A	Korora	Trauma	Trauma, traumatic, traumatised, injury, wounds, wound	6	3	95	80	15	17	249	0.825	0.943	0.842	0.936	0.911	0.833
20	A	Hoiho	DipStom	Diphtheritic, diphtheria, diphtheric, diphteria, diphtheritic, stomatitis, stomatitis-, stomatitis-mild	9	2	127	110	17	32	752	0.775	0.978	0.866	0.959	0.946	0.818
20	A	Hoiho	Starve	Starvation, starved, starving, emaciation, emaciated, emaciation, emaciated-, emacitated, skinny, thin	10	4	236	161	71	62	613	0.722	0.896	0.694	0.908	0.853	0.708
10	A	Korora	Oil	Oil, oiled, oiling, oilspill, oily	5	1	57	51	6	0	305	1	0.981	0.895	1	0.983	0.944
10	A	Korora	Trauma	Trauma, traumatic, traumatised, injury, wounds, wound	6	3	95	80	15	17	249	0.825	0.943	0.842	0.936	0.911	0.833
10	A	Hoiho	DipStom	Diphtheritic, diphtheria, diphtheric, diphteria, diphtheritic, stomatitis	6	2	126	109	17	33	752	0.768	0.978	0.865	0.958	0.945	0.813
10	A	Hoiho	Starve	Starvation, starved, emaciation, emaciated, emaciation, emaciated-, emacitated, skinny, thin	9	4	235	165	70	62	614	0.727	0.898	0.702	0.908	0.855	0.714
5	A	Korora	Oil	Oil, oiled, oiling, oilspill, oily	5	1	57	51	6	0	305	1	0.981	0.895	1	0.983	0.944
5	A	Korora	Trauma	traumatic, injury, wound, wounds	4	3	64	58	6	39	258	0.598	0.977	0.906	0.869	0.875	0.72
5	A	Hoiho	DipStom	diphtheritic, diphtheric, stomatitis	3	2	123	108	15	34	754	0.761	0.98	0.878	0.957	0.946	0.815
5	A	Hoiho	Starve	Starvation, starved, emaciation, emaciated, emaciation, emacitated, skinny	7	3	201	164	37	63	647	0.722	0.946	0.816	0.911	0.89	0.766
40	B	Korora	Oil	Oiled, oil, oiling, oilspill, oily	5	1	57	51	6	0	304	1	0.981	0.895	1	0.983	0.944	0	0	0	0	0	0	3	3
40	B	Korora	Trauma	Trauma, traumatic, post-traumatic, traumatised, injuries, injury, injurues, laceration, lacerations, fractures, fracture, fractured, predation, predator, predated, haemorrhage, haematoma, haemorrhages, haematomas, hematoma	20	7	123	85	38	12	226	0.876	0.856	0.691	0.95	0.861	0.773		12						18	5	12		3
40	B	Hoiho	DipStom	Stomatitis, stomatitis-, stomatitis-mild, diptheritic, diphtheritic, diphtheria, diphtheric, diptheria, diphtherial, diptheric, diphteria, diphtheritic, diptheritis, dipthertic, oral	15	3	237	122	115	20	654	0.859	0.85	0.515	0.97	0.852	0.644		1	16	3				85	12	17
40	B	Hoiho	Starve	Malnutrition, malnourishment, malnutritioned, emaciation, emaciated, emaciation, emaciated-, emacitated, starved, starvation, starving	11	3	202	164	38	63	646	0.722	0.944	0.812	0.911	0.889	0.765		42	15			5			6	36
20	B	Korora	Oil	Oiled, oil, oiling, oilspill, oily	5	1	57	51	6	0	304	1	0.981	0.895	1	0.983	0.944
20	B	Korora	Trauma	Trauma, traumatic, post-traumatic, traumatised, injuries, injury, injurues, laceration, lacerations, fractures, fracture, fractured, predation, predator, predated, haemorrhage, haematoma, haemorrhages, haematomas, hematoma	20	7	123	85	38	12	226	0.876	0.856	0.691	0.95	0.861	0.773
20	B	Hoiho	DipStom	Stomatitis, stomatitis-, stomatitis-mild, diptheritic, diphtheritic, diphtheria, diphtheric, diptheria, diphtherial, diptheric, diphteria, diphtheritic, diptheritis, dipthertic, oral	15	3	237	122	115	20	654	0.859	0.85	0.515	0.97	0.852	0.644
20	B	Hoiho	Starve	Malnutrition, malnourishment, malnutritioned, emaciation, emaciated, emaciation, emaciated-, emacitated, starved, starvation, starving	11	3	202	164	38	63	647	0.722	0.945	0.812	0.911	0.889	0.765
10	B	Korora	Oil	Oiled, oil, oiling, oilspill, oily	5	1	57	51	6	0	304	1	0.981	0.895	1	0.983	0.944
10	B	Korora	Trauma	Trauma, traumatic, post-traumatic, traumatised, injuries, injury, laceration, lacerations, fractures, fracture, fractured, predation, predator, predated, haemorrhage, haematoma, haematomas	17	6	120	85	35	12	229	0.876	0.867	0.708	0.95	0.87	0.783
10	B	Hoiho	DipStom	stomatitis,diptheritic, diphtheritic, diphtheria, diphtheric, diptheria, diphtherial, diptheric, diphteria, diphtheritic, diptheritis, dipthertic, oral	13	3	237	122	115	20	654	0.859	0.85	0.515	0.97	0.852	0.644
10	B	Hoiho	Starve	malnutrition, malnutritioned, emaciation, emaciated, emaciation, emaciated-, emacitated, starved, starvation	9	3	200	163	37	64	647	0.718	0.946	0.815	0.91	0.889	0.763
5	B	Korora	Oil	Oiled, oil, oiling, oilspill, oily	5	1	57	51	6	0	304	1	0.981	0.895	1	0.983	0.944
5	B	Korora	Trauma	traumatic, post-traumatic, injuries, injury, laceration, fractures, fracture, predation, predator, haemorrhage, haematoma, haematomas	12	6	100	76	24	21	240	0.784	0.909	0.76	0.92	0.875	0.772
5	B	Hoiho	DipStom	stomatitis, diptheritic, diphtheric, diphtheritic, diptheric, diptheritis, dipthertic, oral	8	2	233	121	112	21	657	0.852	0.854	0.519	0.969	0.854	0.645
5	B	Hoiho	Starve	malnutrition, malnutritioned, emaciation, emaciated, emaciation, emacitated, starvtion, starved	8	4	200	163	37	64	647	0.718	0.946	0.815	0.91	0.889	0.763
40	C	Korora	Oil	Oiled, oil, oilspill, oily, oiling	5	1	57	51	6	0	304	1	0.981	0.895	1	0.983	0.944	0	0	0	0	0	0	3	3
40	C	Korora	Trauma	Trauma, traumatic, accident, post-traumatic, injuries, injury, injured	7	3	82	63	19	34	245	0.649	0.928	0.768	0.878	0.853	0.704		33		1				3	2	13		1
40	C	Hoiho	DipStom	Diphtheric, diphtheria, diphtheritic, diptheritic, diptheria, diptherial, diptheric, diphteria, diphtheretic, dipthertic, stomatitis, stomatitis-, stomatitis-mild	13	2	145	117	28	25	741	0.824	0.964	0.807	0.967	0.942	0.815		1	18	6				4	8	16
40	C	Hoiho	Starve	Starved, starvation, starving, emaciation, emaciated, emaciaiton, emaciated-, emacitated	8	2	199	163	36	64	648	0.718	0.947	0.819	0.91	0.89	0.765		43	15			5			6	34
20	C	Korora	Oil	Oiled, oil, oilspill, oily, oiling	5	1	57	51	6	0	304	1	0.981	0.895	1	0.983	0.944
20	C	Korora	Trauma	Trauma, traumatic, accident, post-traumatic, injuries, injury, injured	7	3	82	63	19	34	245	0.649	0.928	0.768	0.878	0.853	0.704
20	C	Hoiho	DipStom	Diphtheric, diphtheria, diphtheritic, diptheritic, diptheria, diptherial, diptheric, diphteria, diphtheretic, dipthertic, stomatitis, stomatitis-, stomatitis-mild	13	2	145	117	28	25	741	0.824	0.964	0.807	0.967	0.942	0.815
20	C	Hoiho	Starve	Starved, starvation, starving, emaciation, emaciated, emaciaiton, emaciated-, emacitated	8	2	199	163	36	64	648	0.718	0.947	0.819	0.91	0.89	0.765
10	C	Korora	Oil	Oiled, oil, oilspill, oily, oiling	5	1	57	51	6	0	304	1	0.981	0.895	1	0.983	0.944
10	C	Korora	Trauma	Trauma, traumatic, post-traumatic, injuries, injury	5	2	77	61	16	36	345	0.629	0.956	0.792	0.906	0.886	0.701
10	C	Hoiho	DipStom	Diphtheric, diphtheria, diphtheritic, diptheritic, diptheria, diptherial, diptheric, diphteria, diphtheretic, dipthertic, stomatitis	13	2	145	117	28	25	741	0.824	0.964	0.807	0.967	0.942	0.815
10	C	Hoiho	Starve	Starved, starvation, emaciation, emaciated, emaciaiton, emaciated-, emacitated	7	2	198	163	35	64	649	0.718	0.949	0.823	0.91	0.891	0.767
5	C	Korora	Oil	Oiled, oil, oilspill, oily, oiling	5	1	57	51	6	0	304	1	0.981	0.895	1	0.983	0.944
5	C	Korora	Trauma	traumatic, post-traumatic, injuries, injury	4	2	32	27	5	70	356	0.278	0.986	0.844	0.836	0.836	0.419
5	C	Hoiho	DipStom	diptheritic, diphtheric, diphtheritic, diptheric, dipthertic, stomatitis	6	2	141	116	25	26	744	0.817	0.967	0.823	0.966	0.944	0.82
5	C	Hoiho	Starve	Starved, starvation, emaciation, emaciated, emaciaiton, emacitated	6	2	198	163	35	64	649	0.718	0.949	0.823	0.91	0.891	0.767
40	D	Korora	Oil	Oiled, oil, oiling, oily, oilspill, contamination	6	2	60	51	9	0	301	1	0.971	0.85	1	0.975	0.919	0	0	0	0	0	0	3	6
40	D	Korora	Trauma	Wound, wounds, injury, cut, abrasion, abrasions	6	4	82	61	21	36	243	0.629	0.92	0.744	0.871	0.842	0.682		36						13		8
40	D	Hoiho	DipStom	Stomatitis, stomatitis-, stomatitis—mild, inflamed, inflammed, inflammation	6	2	202	110	92	32	677	0.775	0.88	0.545	0.955	0.864	0.64		9	19	4				82	5	4
40	D	Hoiho	Starve	Energy, starvation, starved, starving, emaciated, emaciated-	6	3	143	112	31	115	653	0.493	0.955	0.783	0.85	0.84	0.605		93	15			5		1	4	29
20	D	Korora	Oil	Oiled, oil, oiling, oily, oilspill, contamination	6	2	60	51	9	0	301	1	0.971	0.85	1	0.975	0.919
20	D	Korora	Trauma	Wound, wounds, injury, cut, abrasions	5	4	81	60	21	37	243	0.619	0.92	0.741	0.868	0.839	0.674
20	D	Hoiho	DipStom	Stomatitis, stomatitis-, stomatitis—mild, inflamed, inflammed, inflammation	6	2	202	110	92	32	677	0.775	0.88	0.545	0.955	0.864	0.64
20	D	Hoiho	Starve	Energy, starvation, starved, starving, emaciated, emaciated-	6	3	143	112	31	115	653	0.493	0.955	0.783	0.85	0.84	0.605
10	D	Korora	Oil	Oiled, oil, oiling, oily, oilspill, contamination	6	2	60	51	9	0	301	1	0.971	0.85	1	0.975	0.919
10	D	Korora	Trauma	Wound, wounds, injury, cut	4	3	78	59	19	38	245	0.608	0.928	0.756	0.866	0.842	0.674
10	D	Hoiho	DipStom	stomatitis, inflammation, inflamed	3	2	201	109	92	33	677	0.768	0.88	0.542	0.954	0.863	0.636
10	D	Hoiho	Starve	Energy, starvation, starved, emaciated, emaciated-	5	3	142	112	30	115	654	0.493	0.956	0.789	0.85	0.841	0.607
5	D	Korora	Oil	Oiled, oil, oiling, oily, oilspill	5	1	57	51	6	0	304	1	0.981	0.895	1	0.983	0.944
5	D	Korora	Trauma	wound, wounds, injury	3	2	63	57	6	40	258	0.588	0.977	0.905	0.866	0.873	0.713
5	D	Hoiho	DipStom	stomatitis, inflammation, inflamed	3	2	201	109	92	33	677	0.768	0.88	0.542	0.954	0.863	0.636
5	D	Hoiho	Starve	Energy, starvation, starved, emaciated	4	3	141	111	30	116	654	0.489	0.956	0.787	0.849	0.84	0.603
40	E	Korora	Oil	Oil, spill, oiling, oiled, oily, oilspill, pre-spill, diesel, petrol	9	4	60	51	9	0	301	1	0.971	0.85	1	0.975	0.919	0	0	0	0	0	0	6	3
40	E	Korora	Trauma	Trauma; traumatic; traumatised; post-traumatic; fractures; fracture; fractured; broken; broke; wound; wounds; fighting; vehicular	13	6	96	82	14	15	250	0.845	0.947	0.854	0.943	0.92	0.85		15						1	2	10		1
40	E	Hoiho	DipStom	Stomatitis-mild, stomatitis-, stomatitis, diptheritic, diphtheritic, diphtheric, diptheric, diphtheritic, diptheritis, dipthertic, Corynebacterium, corynebacterial, Corynebacterium-like, corynbacterial, corynbacterium, corynebacterial, coryneform, c.amycolatum	18	4	156	119	37	23	732	0.838	0.952	0.763	0.97	0.934	0.799		1	18	4				15	8	14
40	E	Hoiho	Starve	Starvation, starved, starving, emaciation, emaciated, emaciation, emaciated-, emacitated, thin, skinny, underweight	11	5	259	170	89	57	595	0.749	0.87	0.656	0.913	0.84	0.7		37	15			4		21	5	67
20	E	Korora	Oil	Oil, spill, oiling, oiled, oily, oilspill, pre-spill, diesel	8	3	60	51	9	0	301	1	0.971	0.85	1	0.975	0.919
20	E	Korora	Trauma	Trauma; traumatic; traumatised; post-traumatic; fractures; fracture; fractured; broken; broke; wound; wounds; fighting; vehicular	13	6	96	82	14	15	250	0.845	0.947	0.854	0.943	0.92	0.85
20	E	Hoiho	DipStom	Stomatitis-mild, stomatitis-, stomatitis, diptheritic, diphtheritic, diphtheric, diptheric, diphtheritic, diptheritis, dipthertic, Corynebacterium, corynebacterial, Corynebacterium-like, corynbacterial, corynbacterium, corynebacterial, coryneform, c.amycolatum	18	4	156	119	37	23	732	0.838	0.952	0.763	0.97	0.934	0.799
20	E	Hoiho	Starve	Starvation, starved, starving, emaciation, emaciated, emaciation, emaciated-, emacitated, thin, skinny, underweight	11	5	259	170	89	57	595	0.749	0.87	0.656	0.913	0.84	0.7
10	E	Korora	Oil	Oil, spill, oiling, oiled, oily, oilspill, pre-spill	7	2	60	51	9	0	301	1	0.971	0.85	1	0.975	0.919
10	E	Korora	Trauma	Trauma; traumatic; traumatised; post-traumatic; fractures; fracture; fractured; broken; broke; wound; wounds; fighting; vehicular	13	6	96	82	14	15	250	0.845	0.947	0.854	0.943	0.92	0.85
10	E	Hoiho	DipStom	stomatitis, diptheritic, diphtheritic, diphtheric, diptheric, diphtheritic, diptheritis, dipthertic, Corynebacterium, corynebacterial, corynbacterial, corynbacterium, coryneform, c.amycolatum	14	4	155	119	36	23	733	0.838	0.953	0.768	0.97	0.935	0.801
10	E	Hoiho	Starve	Starvation, starved, emaciation, emaciated, emaciation, emaciated-, emacitated, thin, skinny, underweight	10	5	258	170	88	57	596	0.749	0.871	0.659	0.913	0.841	0.701
5	E	Korora	Oil	Oil, spill, oiling, oiled, oily, oilspill, pre-spill	7	2	60	51	9	0	301	1	0.971	0.85	1	0.975	0.919
5	E	Korora	Trauma	traumatic; post-traumatic; fractures; fracture; broke; wound; wounds			66	63	3	34	261	0.649	0.989	0.955	0.885	0.898	0.773
5	E	Hoiho	DipStom	stomatitis, diptheritic, diphtheritic, diphtheric, diptheric, diptheritis, dipthertic, Corynebacterium, corynbacterium, c.amycolatum	10	4	154	119	35	23	734	0.838	0.954	0.773	0.97	0.936	0.804
5	E	Hoiho	Starve	Starvation, starved, emaciation, emaciated, emaciation, emacitated, skinny, underweight	8	4	224	169	55	58	629	0.744	0.92	0.754	0.916	0.876	0.749
40	F	Korora	Oil	Oil, Oil spill, Contamination, oiled	4	2	57	49	8	2	302	0.961	0.974	0.86	0.993	0.972	0.907				2			3	5
40	F	Korora	Trauma	Trauma, traumatic, wounds, wound, blunt, injury, injuries, haemorrhage, puncture, attack	10	7	120	87	33	10	231	0.897	0.875	0.725	0.959	0.881	0.802		10						4	8	16
40	F	Hoiho	DipStom	Diptheritic, diphtheritic, diptheria, diphtheria, diptherial, diptheric, diphtheric, diptheritis, dipthertic, stomatitis, stomatitis-, stomatitis-mild.	12	2	144	116	28	26	741	0.817	0.964	0.806	0.966	0.941	0.811		1	19	6		1		17	3	12
40	F	Hoiho	Starve	Starvation, emaciation, energy, body condition, malnutrition, malnourishment, malnutritioned	7	5	188	160	28	67	656	0.705	0.959	0.851	0.907	0.896	0.771		46	15			5		1	4	27
20	F	Korora	Oil	Oil, Oil spill, Contamination, oiled	4	2	57	49	8	2	302	0.961	0.974	0.86	0.993	0.972	0.907
20	F	Korora	Trauma	Trauma, traumatic, wounds, wound, blunt, injury, injuries, haemorrhage, puncture, attack	10	7	120	87	33	10	231	0.897	0.875	0.725	0.959	0.881	0.802
20	F	Hoiho	DipStom	Diptheritic, diphtheritic, diptheria, diphtheria, diptherial, diptheric, diphtheric, diptheritis, dipthertic, stomatitis, stomatitis-, stomatitis-mild.	12	2	144	116	28	26	741	0.817	0.964	0.806	0.966	0.941	0.811
20	F	Hoiho	Starve	Starvation, emaciation, energy, body condition, malnutrition, malnourishment, malnutritioned	7	5	188	160	28	67	656	0.705	0.959	0.851	0.907	0.896	0.771
10	F	Korora	Oil	Oil, Oil spill, Contamination, oiled	4	2	57	49	8	2	302	0.961	0.974	0.86	0.993	0.972	0.907
10	F	Korora	Trauma	Trauma, traumatic, wounds, wound, injury, injuries, haemorrhage, puncture, attack	9	6	120	87	33	10	231	0.897	0.875	0.725	0.959	0.881	0.802
10	F	Hoiho	DipStom	Diptheritic, diphtheritic, diptheria, diphtheria, diptherial, diptheric, diphtheric, diptheritis, dipthertic, stomatitis	10	2	144	116	28	26	741	0.817	0.964	0.806	0.966	0.941	0.811
10	F	Hoiho	Starve	Starvation, emaciation, energy, body condition, malnutrition, malnutritioned	6	5	187	159	28	68	656	0.7	0.959	0.85	0.906	0.895	0.768
5	F	Korora	Oil	Oil, Oil spill, oiled	3	1	54	49	5	2	305	0.961	0.984	0.907	0.993	0.981	0.933
5	F	Korora	Trauma	traumatic, wounds, wound, injury, injuries, haemorrhage, puncture, attack	8	6	107	80	27	17	237	0.825	0.898	0.748	0.933	0.878	0.784
5	F	Hoiho	DipStom	Diptheritic, diphtheritic, diptheric, diphtheric, diptheritis, dipthertic, stomatitis	7	2	141	116	25	26	744	0.817	0.967	0.823	0.966	0.944	0.82
5	F	Hoiho	Starve	Starvation, emaciation, energy, malnutrition, malnutritioned	5	4	186	159	27	68	657	0.7	0.961	0.855	0.906	0.896	0.77
40	G	Korora	Oil	Oiled, oily, oiling, oilspill, oil	5	1	57	51	6	0	304	1	0.981	0.895	1	0.983	0.944							3	3
40	G	Korora	Trauma	Trauma, traumatised, post-traumatic, traumatic, fracture, fractures, fractured, wounds, wound, injuries, injury, injurues, injured, puncture, punctures, bruising, bruised, bruise, haematomas, haemoatomas, haemorrhage, haemorrhages, attack, attacked	24	8	130	88	42	9	222	0.907	0.841	0.677	0.961	0.859	0.775		9				1		21	4	16
40	G	Hoiho	DipStom	Caseous, casous, diptheritic, diphtheritic, diphtheria, diphtherial, diphtheric, dipteria, diphtheritic, Corynebacterium	10	3	178	106	72	36	697	0.746	0.906	0.596	0.951	0.881	0.663		16	18	2				50	7	15
40	G	Hoiho	Starve	Thin, emaciation, emaciated, burden, compromised, starvation, starved, starving, reserves, reserve, skinny, hypoporoteinaemia	12	8	401	182	219	45	465	0.802	0.68	0.454	0.912	0.71	0.58		24	15			5	19	155	6	43
20	G	Korora	Oil	Oiled, oily, oiling, oilspill, oil	5	1	57	51	6	0	304	1	0.981	0.895	1	0.983	0.944
20	G	Korora	Trauma	Trauma, traumatised, post-traumatic, traumatic, fracture, fractures, fractured, wounds, wound, injuries, injury, injurues, injured, puncture, punctures, bruising, bruised, bruise, haematomas, haemoatomas, haemorrhage, haemorrhages, attack	23	8	129	88	41	9	223	0.907	0.845	0.682	0.961	0.861	0.779
20	G	Hoiho	DipStom	Caseous, casous, diptheritic, diphtheritic, diphtheria, diphtheric, Corynebacterium	7	3	177	106	71	36	698	0.746	0.908	0.599	0.951	0.883	0.665
20	G	Hoiho	Starve	Thin, emaciation, emaciated, burden, compromised, starvation, starved, starving, reserves, reserve, skinny, hypoporoteinaemia	12	8	401	182	219	45	465	0.802	0.68	0.454	0.912	0.71	0.58
10	G	Korora	Oil	Oiled, oily, oiling, oilspill, oil	5	1	57	51	6	0	304	1	0.981	0.895	1	0.983	0.944
10	G	Korora	Trauma	Trauma, traumatised, post-traumatic, traumatic, fracture, fractures, fractured, wounds, wound, injuries, injury, puncture, punctures, bruised, bruise, haematomas, haemorrhage, attack	18	8	124	88	36	9	228	0.907	0.864	0.71	0.962	0.875	0.796
10	G	Hoiho	DipStom	Caseous, casous, diptheritic, diphtheritic, diphtheria, diphtheric, Corynebacterium	7	3	177	106	71	36	698	0.746	0.908	0.599	0.951	0.883	0.665
10	G	Hoiho	Starve	Thin, emaciation, emaciated, burden, compromised, starvation, starved, skinny	8	6	240	165	75	62	609	0.727	0.89	0.688	0.908	0.85	0.707
5	G	Korora	Oil	Oiled, oily, oiling, oilspill, oil	5	1	57	51	6	0	304	1	0.981	0.895	1	0.983	0.944
5	G	Korora	Trauma	post-traumatic, traumatic, fracture, fractures, wounds, wound, injuries, injury, puncture, haematomas, haemorrhage, attack	7	12	108	81	27	16	237	0.835	0.898	0.75	0.937	0.881	0.79
5	G	Hoiho	DipStom	diptheritic, diphtheritic, diphtheric, Corynebacterium	4	2	125	93	32	49	737	0.655	0.958	0.744	0.938	0.911	0.697
5	G	Hoiho	Starve	emaciation, emaciated, starvation, starved, skinny	5	3	147	116	31	111	653	0.511	0.955	0.789	0.855	0.844	0.62
40	H	Korora	Oil	Oil, oiled, oiling, oilspill, oily	1	1	57	51	6	0	304	1	0.981	0.895	1	0.983	0.944							3	3
40	H	Korora	Trauma	Trauma, traumatic, traumatised, post-traumatic, injuries, injury, injuried, injuries, vehicular, fractures, fracture, fractured, damage, damaged, wounds, wound	16	6	109	84	25	13	239	0.866	0.905	0.771	0.948	0.895	0.816		13						8	2	14		1
40	H	Hoiho	DipStom	Diphtheritic, diphtheria, diphtheric, diphtheritic, diphteria, diptheritic, diptheria, diptherial, diptheric, diptheritis, dipthertic	11	1	122	97	25	45	744	0.683	0.967	0.795	0.943	0.923	0.735		20	19	6				4	6	15
40	H	Hoiho	Starve	Underweight, energy, nutrition, malnutrition, malnutritioned, nutritional, metabolic, metabolism	8	4	52	21	31	201	653	0.095	0.955	0.404	0.765	0.744	0.153		182	15			4		10		21
20	H	Korora	Oil	Oil, oiled, oiling, oilspill, oily	1	1	57	51	6	0	304	1	0.981	0.895	1	0.983	0.944
20	H	Korora	Trauma	Trauma, traumatic, traumatised, post-traumatic, injuries, injury, injuried, injuries, vehicular, fractures, fracture, fractured, damage, damaged, wounds, wound	16	6	109	84	25	13	239	0.866	0.905	0.771	0.948	0.895	0.816
20	H	Hoiho	DipStom	Diphtheritic, diphtheria, diphtheric, diphtheritic, diphteria, diptheritic, diptheria, diptherial, diptheric, diptheritis, dipthertic	11	1	122	97	25	45	744	0.683	0.967	0.795	0.943	0.923	0.735
20	H	Hoiho	Starve	Underweight, energy, nutrition, malnutrition, malnutritioned, nutritional, metabolic, metabolism	8	4	51	21	30	201	654	0.095	0.956	0.412	0.765	0.745	0.154
10	H	Korora	Oil	Oil, oiled, oiling, oilspill, oily	1	1	57	51	6	0	304	1	0.981	0.895	1	0.983	0.944
10	H	Korora	Trauma	Trauma, traumatic, traumatised, post-traumatic, injuries, injuries, vehicular, fractures, fracture, fractured, damage, damaged, wounds, wound	14	6	107	84	23	13	241	0.866	0.913	0.785	0.949	0.9	0.824
10	H	Hoiho	DipStom	Diphtheritic, diphtheria, diphtheric, diphtheritic, diphteria, diptheritic, diptheria, diptherial, diptheric, diptheritis, dipthertic	11	1	122	97	25	45	744	0.683	0.967	0.795	0.943	0.923	0.735
10	H	Hoiho	Starve	Underweight, energy, nutrition, malnutrition, malnutritioned, nutritional	6	3	49	21	28	201	656	0.095	0.959	0.429	0.765	0.747	0.155
5	H	Korora	Oil	Oil, oiled, oiling, oilspill, oily	1	1	57	51	6	0	304	1	0.981	0.895	1	0.983	0.944
5	H	Korora	Trauma	traumatic, post-traumatic, injuries, injuries, fractures, fracture, damage, wound, wounds	9	5	84	70	14	27	250	0.722	0.947	0.833	0.903	0.886	0.773
5	H	Hoiho	DipStom	diptheritic, diphtheric,diphtheritic, diptheric, diptheritis, dipthertic	6	1	112	90	22	52	747	0.634	0.971	0.804	0.935	0.919	0.709
5	H	Hoiho	Starve	Underweight, energy, malnutrition, malnutritioned	4	2	44	20	24	202	660	0.09	0.965	0.455	0.766	0.751	0.15
40	I	Korora	Oil	Oiled, oil, oiling, oilspill, oily, hydrocarbon	6	2	58	51	7	0	303	1	0.977	0.879	1	0.981	0.936							4	3
40	I	Korora	Trauma	Trauma, traumatic, traumatised Haemorrhage, haemorrahages, haemorrhagic, haemorrahge, haemorrhaging, haemorrhge Fractures, fracture, fractured Laceration, lacerations, lacerate, lacerated	16	4	108	77	31	20	233	0.794	0.883	0.713	0.921	0.859	0.751		19		1				17	4	9		1
40	I	Hoiho	DipStom	Stomatitis, diphtheritic, diptheritic, diphtheria, diphtheric, diptheria, diptherial, diptheric, diphteria, diphtheritic	10	2	145	117	28	25	741	0.824	0.964	0.807	0.967	0.942	0.815		1	18	6				4	8	16
40	I	Hoiho	Starve	Emaciation, emaciated, emaciation, emaciated-, emaciated, hypoglycaemia, hypoglycaemic, Catabolic	8	3	147	119	28	103	656	0.536	0.959	0.81	0.864	0.855	0.645		82	16			5		2	4	22
20	I	Korora	Oil	Oiled, oil, oiling, oilspill, oily, hydrocarbon	6	2	58	51	7	0	303	1	0.977	0.879	1	0.981	0.936
20	I	Korora	Trauma	Trauma, traumatic, traumatised Haemorrhage, haemorrahages, haemorrhagic, haemorrahge, haemorrhaging, haemorrhge Fractures, fracture, fractured Laceration, lacerations, lacerate, lacerated	16	4	108	77	31	20	233	0.794	0.883	0.713	0.921	0.859	0.751
20	I	Hoiho	DipStom	Stomatitis, diphtheritic, diptheritic, diphtheria, diphtheric, diptheria, diptherial, diptheric, diphteria, diphtheritic	10	2	145	117	28	25	741	0.824	0.964	0.807	0.967	0.942	0.815
20	I	Hoiho	Starve	Emaciation, emaciated, emaciation, emaciated-, emaciated, hypoglycaemia, hypoglycaemic, Catabolic	8	3	147	119	28	103	656	0.536	0.959	0.81	0.864	0.855	0.645
10	I	Korora	Oil	Oiled, oil, oiling, oilspill, oily, hydrocarbon	6	2	58	51	7	0	303	1	0.977	0.879	1	0.981	0.936
10	I	Korora	Trauma	Trauma, traumatic, traumatised, haemorrhage, haemorrhaging,Fractures, fracture, fractured, laceration, lacerations	10	4	107	78	29	19	235	0.804	0.89	0.729	0.925	0.867	0.765
10	I	Hoiho	DipStom	Stomatitis, diphtheritic, diptheritic, diphtheria, diphtheric, diptheria, diptherial, diptheric, diphteria, diphtheritic	10	2	145	117	28	25	741	0.824	0.964	0.807	0.967	0.942	0.815
10	I	Hoiho	Starve	Emaciation, emaciated, emaciation, emaciated-, emaciated, hypoglycaemia, hypoglycaemic, Catabolic	8	3	147	119	28	103	656	0.536	0.959	0.81	0.864	0.855	0.645
5	I	Korora	Oil	Oiled, oil, oiling, oilspill, oily	5	1	57	51	6	0	304	1	0.981	0.895	1	0.983	0.944
5	I	Korora	Trauma	traumatic, haemorrhage, haemorrhaging, fractures, fracture, laceration	6	4	80	63	17	34	247	0.649	0.936	0.788	0.879	0.859	0.712
5	I	Hoiho	DipStom	stomatitis, diptheritic, diphtheric, diphtheritic, diptheric, diptheritis, dipthertic	7	2	141	116	25	26	744	0.817	0.967	0.823	0.966	0.944	0.82
5	I	Hoiho	Starve	Emaciation, emaciated, emaciation, emaciated, hypoglycaemia, hypoglycaemic, Catabolic	8	3	147	119	28	103	656	0.536	0.959	0.81	0.864	0.855	0.645
